# Supplementary material for: Intravitreal Administration of Retinal Organoids-Derived Exosomes Alleviates Photoreceptor Degeneration in Royal College of Surgeons Rats by Targeting the Mitogen-Activated Protein Kinase Pathway
Source: Int J Mol Sci. 2023 Jul 27;24(15):12068. doi: 10.3390/ijms241512068 (PMC10419150; doi:10.3390/ijms241512068)
Supplement: Supplementary file 1 [file ijms-24-12068-s001.zip]

Archive with 1 entries (1 files):
- ijms-2490025 - supplementary.pdf
